# Supplementary material for: Compliance with COVID-19 preventive measures among chronic disease patients in Wolaita and Dawuro zones, Southern Ethiopia: A proportional odds model
Source: PLoS One. 2022 Oct 26;17(10):e0276553. doi: 10.1371/journal.pone.0276553 (PMC9604994; doi:10.1371/journal.pone.0276553)
Supplement: S1 File — (XLSX) [file pone.0276553.s002.xlsx]

## Sheet: survey
type	name	label::English	constraint	constraint_message	required	appearance	relevant
start	start
end	end
today	today
string	interviewerid	Interviewer ID			Yes
integer	length_followup	Length of follow up in the hospital in month			Yes
integer	age	Age of the respondent in years?	.>=18	Age of the respondent must be >=18 years.	Yes
integer	Number_chronicdisease	Number of chronic disease			Yes
select_one r_u	residence	Residence?			Yes	quick
select_one m_f	gender	Sex?			Yes	quick
select_one marital_status	marital_status	Marital status?			Yes	quick
select_one educational_level	educational_level	What is the highest level of education you have completed?			Yes	quick
select_one occupational_status	occupation_status	Which of the following best describes your main workstatus over the past 12 months?			Yes	quick
integer	monthly_income	Average monthly income in birr			Yes
select_one heard	heard	Have you ever heard about COVID 19?			Yes	quick
select_one covid_transmit	covid_transmit	Is COVID 19 transmit from person to person?			Yes	quick	selected(${heard},"1")
begin group	knowledge	How is COVID 19 transmitted?				table-list	selected(${covid_transmit},"1")
select_one yes_no_idnknow	k1	K1. Droplets when an infected person coughs, sneezes or speaks			Yes	quick
select_one yes_no_idnknow	K2	K2. Kissing an infected person			Yes	quick
select_one yes_no_idnknow	K3	K3. Handshake			Yes	quick
select_one yes_no_idnknow	K4	K4. Touching a contaminated surface and then touching your eyes, nose or mouth			Yes	quick
select_one yes_no_idnknow	K5	K5. Blood transfusion			Yes	quick
select_one yes_no_idnknow	K6	K6. Sexual intercourse			Yes	quick
select_one yes_no_idnknow	K7	K7. Contaminated foodstuffs			Yes	quick
end group	knowledge
select_one haveinformation	haveinformation	Do you have information about COVID-19 preventive measures?			Yes	quick	selected(${covid_transmit},"1")
select_multiple r_tv_hw_ws_wm_idnhave	informationsource	What is your source of information about COVID-19 preventive measures?			Yes		selected(${haveinformation},"1")
begin group	attitude	Attitude towards COVID-19 control				table-list	selected(${haveinformation},"1")
select_one ag_disag_idnknow	a1	A1. Do you agree that COVID-19 will finally be successfully controlled?			Yes	quick
select_one ag_disag_idnknow	a2	A2. Do you have confidence that Ethiopia can win the battle against the COVID-19 virus?			Yes	quick
end group	attitude
begin group	compliance	 To what extent do you act in accordance with the following COVID-19 prevention measures?  key» na=not at all, vl= very little, sw=somewhat, ge= to a great extent				table-list	selected(${haveinformation},"1")
select_one na_vl_sw_ge	c1	C1.Regularly and thoroughly cleaning your hands with an alcohol-based hand rub.			Yes	quick
select_one na_vl_sw_ge	c2	C2.Avoiding touching your eyes, nose and mouth with unwashed hands.			Yes	quick
select_one na_vl_sw_ge	c3	C3.Covering your mouth and nose with your bent elbow or tissue when you cough or sneeze.			Yes	quick
select_one na_vl_sw_ge	c4	C4.Frequently washing your hands with soap and water for at least 20 seconds.			Yes	quick
select_one na_vl_sw_ge	c5	C5.Avoiding meetings, events and other social gatherings in areas with ongoing community transmission.			Yes	quick
select_one na_vl_sw_ge	c6	C6.Practicing social distancing by doing your grocery shopping at off-peak hours and/or less often.			Yes	quick
select_one na_vl_sw_ge	c7	C7.Maintaining at least 1 metre (3 feet) distance between yourself and others.			Yes	quick
select_one na_vl_sw_ge	c8	C8.Practicing social distancing by avoiding crowds in confined and poorly ventilated spaces.			Yes	quick
select_one na_vl_sw_ge	c9	C9.Avoiding contact with sick people.			Yes	quick
select_one na_vl_sw_ge	c10	C10.Regularly cleaning and disinfecting frequently touched surfaces.			Yes	quick
select_one na_vl_sw_ge	c11	C11.Staying home if you are sick, or, hypothetically staying home if you were sick (except to get medical care).			Yes	quick
end group	compliance
begin group	constructs	 HBM constructs.  key» sd=strongly disagree, d= disagree, nand= neither agree nor disagree, a= agree, sa= strongly agree.					selected(${haveinformation},"1")
begin group	susceptibility	Perceived susceptibility of COVID-19?				table-list
select_one sd_d_nand_a_sa	psu1	ps1.My medical conditions make me more likely that I will get the ds.			Yes	quick
select_one sd_d_nand_a_sa	psu2	ps2.I feel that my chances of getting the ds in the future is high.			Yes	quick
select_one sd_d_nand_a_sa	psu3	ps3.I worry a lot about getting the ds.			Yes	quick
end group	susceptibility
begin group	severity	Perceived severity of COVID-19?				table-list
select_one sd_d_nand_a_sa	pse1	pse1.If I got the ds, it would be more serious on me than healthy person.			Yes	quick
select_one sd_d_nand_a_sa	pse2	pse2.If I had the ds my life would be endangered.			Yes	quick
select_one sd_d_nand_a_sa	pse3	pse3.I afraid to even think about the ds.			Yes	quick
end group	severity
begin group	benefits	Perceived benefits of complying to COVID-19 preventive measures?				table-list
select_one sd_d_nand_a_sa	pbe1	pbe1.By applying preventive measures, I can prevent myself from the ds.			Yes	quick
select_one sd_d_nand_a_sa	pbe2	pbe2.By applying preventive measures, I can elongate my lifespan.			Yes	quick
select_one sd_d_nand_a_sa	pbe3	pbe3.I have a lot to gain by applying preventive measures.			Yes	quick
end group	benefits
begin group	barriers	Perceived barriers of complying to COVID-19 preventive measures?				table-list
select_one sd_d_nand_a_sa	pba1	pba1.Applying preventive measures would require starting a new habit, which is difficult.			Yes	quick
select_one sd_d_nand_a_sa	pba2	pba2.My family/friends feel discomfort if I apply preventive measures.			Yes	quick
select_one sd_d_nand_a_sa	pba3	pba3.Applying preventive measures would interfere with my daily activities.			Yes	quick
end group	barriers
begin group	action	Cues to action				table-list
select_one sd_d_nand_a_sa	ca1	ca1.I search for new information to know how to prevent the ds.			Yes	quick
select_one sd_d_nand_a_sa	ca2	ca2.I always follow medical orders to prevent myself from the ds.			Yes	quick
select_one sd_d_nand_a_sa	ca3	ca3.I take vitamins and vegetables to prevent the virus.			Yes	quick
select_one sd_d_nand_a_sa	ca4	ca4.I do exercise at least three times a week.			Yes	quick
end group	action
begin group	efficacy	Self-efficacy				table-list
select_one sd_d_nand_a_sa	se1	se1.I know how to clean my hands with an alcohol-based hand rub.			Yes	quick
select_one sd_d_nand_a_sa	se2	se2.I know how to cover my mouth and nose when I cough or sneeze.			Yes	quick
select_one sd_d_nand_a_sa	se3	se3.I know how to wash my hands with soap and water for at least 20 seconds.			Yes	quick
select_one sd_d_nand_a_sa	se4	se4.I can avoid meetings, events and other social gatherings.			Yes	quick
select_one sd_d_nand_a_sa	se5	se5.I can maintain at least 1 metre (3 feet) distance between myself and others.			Yes	quick
end group	efficacy
end group	constructs
select_one water_source	watersource	Source of drinking water for HHs			Yes	quick
integer	watersourcedistance	Distance of water source from the house in min			Yes
select_one handwashingfacility	handwashingfacility	Hand washing facility?			Yes	quick
select_one usesoap	usesoap	Use soap for washing hand?			Yes	quick
integer	sizefamilymembers	Size of the family members?			Yes
integer	numberrooms	Number of rooms in house?			Yes
select_one refrigerator	refrigerator	Have functional refrigerator in the house?			Yes	quick
select_one electricity	electricity	Have electricity in home?			Yes	quick
select_one internet	internet	Internet access in the last 12 months			Yes	quick

## Sheet: choices
list_name	name	label::English
r_u	1	1.Rural
r_u	2	2.Urban
m_f	1	1.Male
m_f	2	2.Female
marital_status	1	1.Married
marital_status	2	2.Single
marital_status	3	3.Divorced
marital_status	4	4.Widowed
educational_level	1	1.Unable to read and write
educational_level	2	2.Read and write
educational_level	3	3.First cycle (Grade 1-4)
educational_level	4	4.Second cycle (4-8)
educational_level	5	5.High school & preparatory (Grade9-12)
educational_level	6	6.Tertiary education (Above Grade 12)
occupational_status	1	1.Government employee
occupational_status	2	2.Non-government employee
occupational_status	3	3.Self-employed
occupational_status	4	4.Non-paid
occupational_status	5	5.Student
occupational_status	6	6.Homemaker
occupational_status	7	7.Retired
occupational_status	8	8.Unemployed (able to work)
occupational_status	9	9.Unemployed (unable to work)
heard	1	1.Yes
heard	0	0.No
covid_transmit	1	1.Yes
covid_transmit	2	2.No
covid_transmit	3	3.I don’t know
yes_no_idnknow	1	1.Yes
yes_no_idnknow	2	2.No
yes_no_idnknow	3	3.I don’t know
haveinformation	1	1.Yes
haveinformation	0	0.No
r_tv_hw_ws_wm_idnhave	1	1.Radio
r_tv_hw_ws_wm_idnhave	2	2.TV
r_tv_hw_ws_wm_idnhave	3	3.Health workers advice
r_tv_hw_ws_wm_idnhave	4	4.Website
r_tv_hw_ws_wm_idnhave	5	5.Written materials
r_tv_hw_ws_wm_idnhave	6	6.Others
ag_disag_idnknow	1	1.Agree/yes
ag_disag_idnknow	2	2.disagree/no
ag_disag_idnknow	3	3.I don’t know
na_vl_sw_ge	1	1.na
na_vl_sw_ge	2	2.vl
na_vl_sw_ge	3	3.sw
na_vl_sw_ge	4	4.ge
sd_d_nand_a_sa	1	1.sd
sd_d_nand_a_sa	2	2.d
sd_d_nand_a_sa	3	3.nand
sd_d_nand_a_sa	4	4.a
sd_d_nand_a_sa	5	5.sa
water_source	1	1.Water piped into dwelling
water_source	2	2.Water piped into yard/plot
water_source	3	3.Use a public tap or standpipe
handwashingfacility	1	1.Yes
handwashingfacility	0	0.No
usesoap	1	1.Yes
usesoap	0	0.No
refrigerator	1	1.Yes
refrigerator	0	0.No
electricity	1	1.Yes
electricity	0	0.No
internet	1	1.Yes
internet	0	0.No

## Sheet: settings
form_title	form_id	default_language	submission_url
TVS	covid	English
